# Supplementary material for: Does Students’ Level of Intelligence Moderate the Relationship Between Socio-Economic Status and Academic Achievement?
Source: J Intell. 2024 Dec 1;12(12):123. doi: 10.3390/jintelligence12120123 (PMC11727768; doi:10.3390/jintelligence12120123)
Supplement: Supplementary file 1 [file jintelligence-12-00123-s001.zip]

Archive with 1 entries (1 files):
- jintelligence-3129737-supplementary.pdf
